# Supplementary material for: TRAF7-targeted HOXA5 acts as a tumor suppressor in prostate cancer progression and stemness via transcriptionally activating SPRY2 and regulating MEK/ERK signaling
Source: Cell Death Discov. 2023 Oct 16;9:378. doi: 10.1038/s41420-023-01675-9 (PMC10579307; doi:10.1038/s41420-023-01675-9)
Supplement: Supplementary file 5 — Supplementary Table 3 [file 41420_2023_1675_MOESM5_ESM.xlsx]

## Sheet: BP items with at least 3 genes
Ontology	Term_ID	Term_Description	Gene_Ratio	Bg_Ratio	p_value	Gene_Information	Gene_Count
BP	GO:2001234	negative regulation of apoptotic signaling pathway	3/39	233/18614	0.0127012	GATA4/BMI1/NRP1	3
BP	GO:2001233	regulation of apoptotic signaling pathway	5/39	381/18614	0.00113669	DDIT3/GATA4/BMI1/NRP1/TRAF7	5
BP	GO:2000736	regulation of stem cell differentiation	3/39	79/18614	0.000602341	TBX5/EZH2/SOX17	3
BP	GO:2000045	regulation of G1/S transition of mitotic cell cycle	3/39	186/18614	0.00688915	SDE2/EZH2/MEPCE	3
BP	GO:1990830	cellular response to leukemia inhibitory factor	3/39	102/18614	0.00126509	CTBP2/SOX17/KDM5B	3
BP	GO:1990823	response to leukemia inhibitory factor	3/39	103/18614	0.00130116	CTBP2/SOX17/KDM5B	3
BP	GO:1904018	positive regulation of vasculature development	3/39	185/18614	0.00678778	SMAD1/GATA4/NRP1	3
BP	GO:1903311	regulation of mRNA metabolic process	3/39	329/18614	0.0312968	CPSF7/NSRP1/RBM25	3
BP	GO:1902807	negative regulation of cell cycle G1/S phase transition	3/39	97/18614	0.00109421	SOX2/SDE2/EZH2	3
BP	GO:1902806	regulation of cell cycle G1/S phase transition	4/39	214/18614	0.0010193	SOX2/SDE2/EZH2/MEPCE	4
BP	GO:1901990	regulation of mitotic cell cycle phase transition	3/39	357/18614	0.0384546	SDE2/EZH2/MEPCE	3
BP	GO:1901988	negative regulation of cell cycle phase transition	4/39	274/18614	0.00251948	SOX2/SDE2/APBB2/EZH2	4
BP	GO:1901987	regulation of cell cycle phase transition	5/39	457/18614	0.00252496	SOX2/SDE2/APBB2/EZH2/MEPCE	5
BP	GO:1901342	regulation of vasculature development	3/39	355/18614	0.0379176	SMAD1/GATA4/NRP1	3
BP	GO:0198738	cell-cell signaling by wnt	5/39	463/18614	0.00267139	DVL3/SOX2/DDIT3/FOXO1/SOX17	5
BP	GO:0150063	visual system development	4/39	389/18614	0.00867587	PBX2/SOX2/KDM5B/NRP1	4
BP	GO:0140546	defense response to symbiont	3/39	304/18614	0.0255661	ERBIN/DDX56/CARD8	3
BP	GO:0098727	maintenance of cell number	3/39	181/18614	0.00639126	SOX2/FOXO1/EZH2	3
BP	GO:0090501	RNA phosphodiester bond hydrolysis	3/39	158/18614	0.00438355	SDE2/CPSF7/POP1	3
BP	GO:0090305	nucleic acid phosphodiester bond hydrolysis	3/39	245/18614	0.0145242	SDE2/CPSF7/POP1	3
BP	GO:0090276	regulation of peptide hormone secretion	3/39	192/18614	0.00751639	FOXA2/PICK1/FOXO1	3
BP	GO:0090090	negative regulation of canonical Wnt signaling pathway	4/39	139/18614	0.000199946	SOX2/DDIT3/FOXO1/SOX17	4
BP	GO:0090087	regulation of peptide transport	3/39	197/18614	0.00806419	FOXA2/PICK1/FOXO1	3
BP	GO:0072001	renal system development	3/39	320/18614	0.0291616	SMAD1/SOX17/NRP1	3
BP	GO:0071826	ribonucleoprotein complex subunit organization	4/39	239/18614	0.00153199	COIL/CPSF7/SNIP1/TRAF7	4
BP	GO:0071692	protein localization to extracellular region	3/39	382/18614	0.0454962	FOXA2/PICK1/FOXO1	3
BP	GO:0071496	cellular response to external stimulus	3/39	327/18614	0.0308153	FOXA2/PICK1/FOXO1	3
BP	GO:0070372	regulation of ERK1 and ERK2 cascade	3/39	315/18614	0.0280105	GATA4/NRP1/TRAF7	3
BP	GO:0070371	ERK1 and ERK2 cascade	3/39	341/18614	0.0342693	GATA4/NRP1/TRAF7	3
BP	GO:0062197	cellular response to chemical stress	4/39	349/18614	0.00595624	DDIT3/FOXO1/GATA4/EZH2	4
BP	GO:0060828	regulation of canonical Wnt signaling pathway	4/39	260/18614	0.00208347	SOX2/DDIT3/FOXO1/SOX17	4
BP	GO:0060795	cell fate commitment involved in formation of primary germ layer	3/39	33/18614	4.44196e-05	SOX2/SMAD1/SOX17	3
BP	GO:0060562	epithelial tube morphogenesis	5/39	334/18614	0.000629828	DVL3/GATA4/SOX17/KDM5B/NRP1	5
BP	GO:0060485	mesenchyme development	5/39	320/18614	0.000518713	TBX5/FOXA2/GATA4/EZH2/NRP1	5
BP	GO:0060419	heart growth	3/39	100/18614	0.00119485	TBX5/SMAD1/GATA4	3
BP	GO:0060411	cardiac septum morphogenesis	3/39	72/18614	0.000458896	TBX5/GATA4/NRP1	3
BP	GO:0060070	canonical Wnt signaling pathway	5/39	313/18614	0.000469055	DVL3/SOX2/DDIT3/FOXO1/SOX17	5
BP	GO:0055017	cardiac muscle tissue growth	3/39	92/18614	0.000938733	TBX5/SMAD1/GATA4	3
BP	GO:0051607	defense response to virus	3/39	303/18614	0.0253499	ERBIN/DDX56/CARD8	3
BP	GO:0051604	protein maturation	3/39	332/18614	0.0320265	CIAO1/SDE2/CARD8	3
BP	GO:0051146	striated muscle cell differentiation	3/39	297/18614	0.0240738	TBX5/GATA4/EZH2	3
BP	GO:0051098	regulation of binding	4/39	369/18614	0.00723128	CTBP2/DDIT3/MEPCE/NRP1	4
BP	GO:0051090	regulation of DNA-binding transcription factor activity	5/39	465/18614	0.00272154	FOXA2/DDIT3/EZH2/ERBIN/CARD8	5
BP	GO:0050890	cognition	3/39	317/18614	0.0284679	CIC/BTBD9/TACO1	3
BP	GO:0050808	synapse organization	4/39	466/18614	0.0159717	CTBP2/PICK1/APBB2/NRP1	4
BP	GO:0050796	regulation of insulin secretion	3/39	163/18614	0.00478134	FOXA2/PICK1/FOXO1	3
BP	GO:0050708	regulation of protein secretion	3/39	275/18614	0.0197039	FOXA2/PICK1/FOXO1	3
BP	GO:0050684	regulation of mRNA processing	3/39	139/18614	0.00305942	CPSF7/NSRP1/RBM25	3
BP	GO:0048880	sensory system development	4/39	395/18614	0.00914364	PBX2/SOX2/KDM5B/NRP1	4
BP	GO:0048863	stem cell differentiation	4/39	247/18614	0.00172824	TBX5/EZH2/SOX17/NRP1	4
BP	GO:0048762	mesenchymal cell differentiation	4/39	255/18614	0.00194137	TBX5/FOXA2/EZH2/NRP1	4
BP	GO:0048738	cardiac muscle tissue development	3/39	243/18614	0.0142106	TBX5/SMAD1/GATA4	3
BP	GO:0048732	gland development	4/39	441/18614	0.0132863	SOX2/EZH2/KDM5B/NRP1	4
BP	GO:0048568	embryonic organ development	4/39	453/18614	0.0145359	PBX2/GATA4/SOX17/BMI1	4
BP	GO:0048562	embryonic organ morphogenesis	3/39	294/18614	0.0234493	GATA4/SOX17/BMI1	3
BP	GO:0048511	rhythmic process	3/39	303/18614	0.0253499	EZH2/KDM5B/BTBD9	3
BP	GO:0046883	regulation of hormone secretion	4/39	247/18614	0.00172824	FOXA2/PICK1/FOXO1/KDM5B	4
BP	GO:0046879	hormone secretion	4/39	305/18614	0.0037012	FOXA2/PICK1/FOXO1/KDM5B	4
BP	GO:0045926	negative regulation of growth	3/39	252/18614	0.0156529	TBX5/SOX17/NRP1	3
BP	GO:0045786	negative regulation of cell cycle	4/39	404/18614	0.00987587	SOX2/SDE2/APBB2/EZH2	4
BP	GO:0045785	positive regulation of cell adhesion	4/39	482/18614	0.0178586	FOXA2/SOX2/BMI1/NRP1	4
BP	GO:0045766	positive regulation of angiogenesis	3/39	185/18614	0.00678778	SMAD1/GATA4/NRP1	3
BP	GO:0045765	regulation of angiogenesis	3/39	349/18614	0.0363304	SMAD1/GATA4/NRP1	3
BP	GO:0045444	fat cell differentiation	3/39	246/18614	0.0146825	CTBP2/DDIT3/FOXO1	3
BP	GO:0045165	cell fate commitment	7/39	281/18614	1.68679e-06	TBX5/FOXA2/SOX2/SMAD1/GATA4/SOX17/NRP1	7
BP	GO:0044843	cell cycle G1/S phase transition	4/39	281/18614	0.00275946	SOX2/SDE2/EZH2/MEPCE	4
BP	GO:0044403	biological process involved in symbiotic interaction	3/39	313/18614	0.027557	RRP1B/DDX56/NRP1	3
BP	GO:0043484	regulation of RNA splicing	3/39	182/18614	0.00648905	RRP1B/NSRP1/RBM25	3
BP	GO:0043433	negative regulation of DNA-binding transcription factor activity	5/39	194/18614	5.0424e-05	FOXA2/DDIT3/EZH2/ERBIN/CARD8	5
BP	GO:0043414	macromolecule methylation	4/39	320/18614	0.00438942	PICK1/EZH2/MEPCE/BMI1	4
BP	GO:0043410	positive regulation of MAPK cascade	6/39	495/18614	0.000531128	DVL3/SOX2/GATA4/EZH2/NRP1/TRAF7	6
BP	GO:0043087	regulation of GTPase activity	3/39	364/18614	0.0403649	DVL3/RRP1B/EZH2	3
BP	GO:0042886	amide transport	3/39	349/18614	0.0363304	FOXA2/PICK1/FOXO1	3
BP	GO:0042692	muscle cell differentiation	4/39	410/18614	0.0103847	TBX5/SMAD1/GATA4/EZH2	4
BP	GO:0042594	response to starvation	3/39	207/18614	0.00922919	PICK1/DDIT3/FOXO1	3
BP	GO:0042593	glucose homeostasis	3/39	248/18614	0.015002	FOXA2/FOXO1/GATA4	3
BP	GO:0042254	ribosome biogenesis	4/39	298/18614	0.00340684	SDE2/DDX56/TMA16/TRAF7	4
BP	GO:0042246	tissue regeneration	3/39	73/18614	0.000477872	SOX2/GATA4/EZH2	3
BP	GO:0042063	gliogenesis	3/39	320/18614	0.0291616	SOX2/PICK1/EZH2	3
BP	GO:0035592	establishment of protein localization to extracellular region	3/39	374/18614	0.0431768	FOXA2/PICK1/FOXO1	3
BP	GO:0035265	organ growth	3/39	180/18614	0.00629437	TBX5/SMAD1/GATA4	3
BP	GO:0035051	cardiocyte differentiation	3/39	161/18614	0.00461969	TBX5/GATA4/SOX17	3
BP	GO:0034599	cellular response to oxidative stress	3/39	290/18614	0.0226307	FOXO1/GATA4/EZH2	3
BP	GO:0034470	ncRNA processing	5/39	432/18614	0.00197728	SMAD1/SDE2/SNIP1/DDX56/POP1	5
BP	GO:0033500	carbohydrate homeostasis	3/39	249/18614	0.0151632	FOXA2/FOXO1/GATA4	3
BP	GO:0033002	muscle cell proliferation	3/39	249/18614	0.0151632	TBX5/SMAD1/DDIT3	3
BP	GO:0032970	regulation of actin filament-based process	3/39	387/18614	0.046977	PICK1/GATA4/NRP1	3
BP	GO:0032259	methylation	4/39	365/18614	0.006963	PICK1/EZH2/MEPCE/BMI1	4
BP	GO:0032088	negative regulation of NF-kappaB transcription factor activity	3/39	96/18614	0.0010619	DDIT3/ERBIN/CARD8	3
BP	GO:0031669	cellular response to nutrient levels	3/39	230/18614	0.0122674	FOXA2/PICK1/FOXO1	3
BP	GO:0031668	cellular response to extracellular stimulus	3/39	261/18614	0.0171754	FOXA2/PICK1/FOXO1	3
BP	GO:0031667	response to nutrient levels	5/39	477/18614	0.00303702	FOXA2/PICK1/DDIT3/FOXO1/GATA4	5
BP	GO:0031346	positive regulation of cell projection organization	4/39	353/18614	0.00619813	DVL3/EZH2/DDX56/NRP1	4
BP	GO:0031099	regeneration	3/39	190/18614	0.00730368	SOX2/GATA4/EZH2	3
BP	GO:0030522	intracellular receptor signaling pathway	3/39	299/18614	0.0244951	CTBP2/EZH2/ERBIN	3
BP	GO:0030178	negative regulation of Wnt signaling pathway	4/39	174/18614	0.000469961	SOX2/DDIT3/FOXO1/SOX17	4
BP	GO:0030111	regulation of Wnt signaling pathway	4/39	338/18614	0.00532388	SOX2/DDIT3/FOXO1/SOX17	4
BP	GO:0030073	insulin secretion	3/39	197/18614	0.00806419	FOXA2/PICK1/FOXO1	3
BP	GO:0030072	peptide hormone secretion	3/39	238/18614	0.0134437	FOXA2/PICK1/FOXO1	3
BP	GO:0023061	signal release	5/39	483/18614	0.00320434	CTBP2/FOXA2/PICK1/FOXO1/KDM5B	5
BP	GO:0022618	ribonucleoprotein complex assembly	4/39	231/18614	0.00135187	COIL/CPSF7/SNIP1/TRAF7	4
BP	GO:0022613	ribonucleoprotein complex biogenesis	7/39	475/18614	5.11054e-05	SDE2/COIL/CPSF7/SNIP1/DDX56/TMA16/TRAF7	7
BP	GO:0022409	positive regulation of cell-cell adhesion	3/39	321/18614	0.0293949	FOXA2/SOX2/BMI1	3
BP	GO:0021915	neural tube development	3/39	163/18614	0.00478134	DVL3/SOX17/BMI1	3
BP	GO:0019058	viral life cycle	3/39	320/18614	0.0291616	CTBP2/DDX56/NRP1	3
BP	GO:0016055	Wnt signaling pathway	5/39	461/18614	0.00262191	DVL3/SOX2/DDIT3/FOXO1/SOX17	5
BP	GO:0016032	viral process	4/39	426/18614	0.0118245	CTBP2/RRP1B/DDX56/NRP1	4
BP	GO:0015833	peptide transport	3/39	259/18614	0.0168301	FOXA2/PICK1/FOXO1	3
BP	GO:0014897	striated muscle hypertrophy	3/39	102/18614	0.00126509	FOXO1/GATA4/EZH2	3
BP	GO:0014896	muscle hypertrophy	3/39	104/18614	0.00133787	FOXO1/GATA4/EZH2	3
BP	GO:0014706	striated muscle tissue development	3/39	259/18614	0.0168301	TBX5/SMAD1/GATA4	3
BP	GO:0010976	positive regulation of neuron projection development	3/39	157/18614	0.00430651	EZH2/DDX56/NRP1	3
BP	GO:0010948	negative regulation of cell cycle process	4/39	317/18614	0.00424535	SOX2/SDE2/APBB2/EZH2	4
BP	GO:0010717	regulation of epithelial to mesenchymal transition	3/39	110/18614	0.00157191	TBX5/FOXA2/EZH2	3
BP	GO:0010506	regulation of autophagy	3/39	348/18614	0.0360693	DDIT3/FOXO1/GATA4	3
BP	GO:0009952	anterior/posterior pattern specification	5/39	209/18614	7.179e-05	FOXA2/DDIT3/GATA4/SOX17/BMI1	5
BP	GO:0009914	hormone transport	4/39	315/18614	0.00415112	FOXA2/PICK1/FOXO1/KDM5B	4
BP	GO:0009855	determination of bilateral symmetry	3/39	139/18614	0.00305942	DDIT3/GATA4/SOX17	3
BP	GO:0009799	specification of symmetry	3/39	140/18614	0.00312191	DDIT3/GATA4/SOX17	3
BP	GO:0009615	response to virus	4/39	408/18614	0.0102133	RRP1B/ERBIN/DDX56/CARD8	4
BP	GO:0009306	protein secretion	3/39	373/18614	0.0428913	FOXA2/PICK1/FOXO1	3
BP	GO:0008380	RNA splicing	6/39	466/18614	0.000385769	SDE2/COIL/RRP1B/SNIP1/NSRP1/RBM25	6
BP	GO:0007611	learning or memory	3/39	276/18614	0.019892	CIC/BTBD9/TACO1	3
BP	GO:0007492	endoderm development	3/39	83/18614	0.000695818	SOX2/GATA4/SOX17	3
BP	GO:0007389	pattern specification process	9/39	467/18614	3.95835e-07	PBX2/TBX5/FOXA2/SMAD1/DDIT3/GATA4/SOX17/BMI1/NRP1	9
BP	GO:0007369	gastrulation	4/39	196/18614	0.000734954	FOXA2/SOX2/SMAD1/SOX17	4
BP	GO:0006397	mRNA processing	7/39	500/18614	7.06072e-05	SDE2/COIL/RRP1B/CPSF7/SNIP1/NSRP1/RBM25	7
BP	GO:0006306	DNA methylation	3/39	70/18614	0.000422414	PICK1/EZH2/BMI1	3
BP	GO:0006305	DNA alkylation	3/39	70/18614	0.000422414	PICK1/EZH2/BMI1	3
BP	GO:0006304	DNA modification	3/39	120/18614	0.00201618	PICK1/EZH2/BMI1	3
BP	GO:0003300	cardiac muscle hypertrophy	3/39	99/18614	0.00116068	FOXO1/GATA4/EZH2	3
BP	GO:0003279	cardiac septum development	3/39	107/18614	0.00145192	TBX5/GATA4/NRP1	3
BP	GO:0003206	cardiac chamber morphogenesis	3/39	126/18614	0.00231666	TBX5/GATA4/NRP1	3
BP	GO:0003205	cardiac chamber development	3/39	166/18614	0.00503017	TBX5/GATA4/NRP1	3
BP	GO:0003161	cardiac conduction system development	3/39	36/18614	5.78776e-05	TBX5/SMAD1/GATA4	3
BP	GO:0003012	muscle system process	4/39	452/18614	0.014429	FOXO1/APBB2/GATA4/EZH2	4
BP	GO:0003007	heart morphogenesis	4/39	262/18614	0.00214228	TBX5/GATA4/SOX17/NRP1	4
BP	GO:0003002	regionalization	7/39	422/18614	2.40637e-05	PBX2/FOXA2/DDIT3/GATA4/SOX17/BMI1/NRP1	7
BP	GO:0002791	regulation of peptide secretion	3/39	195/18614	0.00784231	FOXA2/PICK1/FOXO1	3
BP	GO:0002790	peptide secretion	3/39	243/18614	0.0142106	FOXA2/PICK1/FOXO1	3
BP	GO:0001837	epithelial to mesenchymal transition	3/39	172/18614	0.00555103	TBX5/FOXA2/EZH2	3
BP	GO:0001822	kidney development	3/39	310/18614	0.0268843	SMAD1/SOX17/NRP1	3
BP	GO:0001818	negative regulation of cytokine production	4/39	371/18614	0.00736796	DDIT3/EZH2/ERBIN/CARD8	4
BP	GO:0001708	cell fate specification	5/39	109/18614	3.08443e-06	TBX5/FOXA2/SOX2/SOX17/NRP1	5
BP	GO:0001704	formation of primary germ layer	3/39	127/18614	0.00236929	SOX2/SMAD1/SOX17	3
BP	GO:0001678	intracellular glucose homeostasis	3/39	157/18614	0.00430651	FOXA2/FOXO1/GATA4	3
BP	GO:0001654	eye development	4/39	385/18614	0.00837296	PBX2/SOX2/KDM5B/NRP1	4
BP	GO:0001570	vasculogenesis	3/39	83/18614	0.000695818	TBX5/SOX17/NRP1	3
BP	GO:0000398	mRNA splicing, via spliceosome	5/39	325/18614	0.000556541	SDE2/COIL/SNIP1/NSRP1/RBM25	5
BP	GO:0000377	RNA splicing, via transesterification reactions with bulged adenosine as nucleophile	5/39	325/18614	0.000556541	SDE2/COIL/SNIP1/NSRP1/RBM25	5
BP	GO:0000375	RNA splicing, via transesterification reactions	5/39	329/18614	0.000588271	SDE2/COIL/SNIP1/NSRP1/RBM25	5
BP	GO:0000082	G1/S transition of mitotic cell cycle	3/39	251/18614	0.0154887	SDE2/EZH2/MEPCE	3
